# Supplementary material for: Real-Time 3D Imaging and Inhibition Analysis of Human Serum Amyloid A Aggregations Using Quantum Dots
Source: Int J Mol Sci. 2024 Oct 16;25(20):11128. doi: 10.3390/ijms252011128 (PMC11508868; doi:10.3390/ijms252011128)
Supplement: Supplementary file 1 [file ijms-25-11128-s001.zip]

Archive with 2 entries (2 files):
- Supplementary Video S1. 3D hSAA aggregation image showing 360üï clockwise from top to bottom.mp4
- Supplementary Video S2. Video of the generation of 3D hSAA aggregations simulated according to image time.mp4
